# Supplementary material for: Histamine synthesis and transport are coupled in axon terminals via a dual quality control system
Source: EMBO J. 2024 Sep 6;43(20):4. doi: 10.1038/s44318-024-00223-0 (PMC11480334; doi:10.1038/s44318-024-00223-0)
Supplement: Supplementary file 4 — Source data Fig. 1 [file 44318_2024_223_MOESM4_ESM.zip]

Archive with 24 entries (19 files):
- figure 1/
- __MACOSX/._figure 1
- figure 1/.DS_Store
- __MACOSX/figure 1/._.DS_Store
- figure 1/F/
- __MACOSX/figure 1/._F
- figure 1/C/
- __MACOSX/figure 1/._C
- figure 1/D/
- __MACOSX/figure 1/._D
- figure 1/E/
- __MACOSX/figure 1/._E
- figure 1/F/phototactic quantify.pzfx
- __MACOSX/figure 1/F/._phototactic quantify.pzfx
- figure 1/F/figure 1F.xlsx
- __MACOSX/figure 1/F/._figure 1F.xlsx
- figure 1/C/histamine and Hdc quantify.pzfx
- __MACOSX/figure 1/C/._histamine and Hdc quantify.pzfx
- figure 1/C/figure 1C.xlsx
- __MACOSX/figure 1/C/._figure 1C.xlsx
- figure 1/D/figure 1D.xlsx
- __MACOSX/figure 1/D/._figure 1D.xlsx
- figure 1/E/hdc rescue ERG quantify.pzfx
- __MACOSX/figure 1/E/._hdc rescue ERG quantify.pzfx
