# Supplementary material for: Histamine synthesis and transport are coupled in axon terminals via a dual quality control system
Source: EMBO J. 2024 Sep 6;43(20):4. doi: 10.1038/s44318-024-00223-0 (PMC11480334; doi:10.1038/s44318-024-00223-0)
Supplement: Supplementary file 4 — Source data Fig. 1 [file 44318_2024_223_MOESM4_ESM.zip › figure 1/F/figure 1F.xlsx]

## Sheet: Sheet1
figure 1F
phototactic
w1118	Hdcp217	trp-Hdc rescue	syt-Hdc rescue	emc5-Hdc rescue	hHdc	hHdc rescue	emc5-hHdc	emc5-hHdc rescue	syt1-hHdc	syt1-hHdc rescue
18	4	17	16	5	17	7	15	10	16	18
17	4	17	16	10	16	10	17	8	17	16
18	3	17	17	12	17	10	15	10	16	16
w1118	Hdcp217	trp-Hdc rescue	syt-Hdc rescue	emc5-Hdc rescue	hHdc	hHdc rescue	emc5-hHdc	emc5-hHdc rescue	syt1-hHdc	syt1-hHdc rescue
0.9	0.2	0.85	0.8	0.25	0.85	0.35	0.75	0.5	0.8	0.9
0.85	0.2	0.85	0.8	0.5	0.8	0.5	0.85	0.4	0.85	0.8
0.9	0.15	0.85	0.85	0.6	0.85	0.5	0.75	0.5	0.8	0.8
