# Supplementary material for: Histamine synthesis and transport are coupled in axon terminals via a dual quality control system
Source: EMBO J. 2024 Sep 6;43(20):4. doi: 10.1038/s44318-024-00223-0 (PMC11480334; doi:10.1038/s44318-024-00223-0)
Supplement: Supplementary file 4 — Source data Fig. 1 [file 44318_2024_223_MOESM4_ESM.zip › figure 1/C/figure 1C.xlsx]

## Sheet: Sheet1
figure 1C
histamine distribution
	w1118	Hdcp217	trp-Hdc RE	emc5-Hdc RE	syt-Hdc RE	hHdc RE	emc5-hHdc RE	syt1-hHdc RE
retina	42.837	34.943	47.9	50.851	50.43	118.113	103.375	47.28
laminar	101.349	48.612	120.258	65.786	128.521	156.248	130.096	105.34
retina	40.357	40.43	42.25	45.393	56.55	120.277	99.98	56.85
laminar	100.23	45.375	108.3	55.47	126.098	150.91	129.042	120.28
retina	35.731	25.409	38.09	40.23	47.732	105.79	103.09	49.9
laminar	108.48	40.23	112.345	68.877	108.96	120.209	126.4	120.47
L/R	2.36592	1.39118	2.51061	1.2937	2.5485	1.32287	1.25849	2.228
	2.48358	1.12231	2.56331	1.22199	2.22985	1.25469	1.29068	2.11574
	3.03602	1.5833	2.94946	1.71208	2.28275	1.1363	1.22611	2.41423
Hdc localization
	w1118	Hdcp217	trp-Hdc RE	emc5-Hdc RE	syt-Hdc RE	hHdc RE	emc5-hHdc RE	syt1-hHdc RE
R	80.849	40.43	63.849	51.51	60.43	101.31	113.67	87.3
L	192.29	48.62	172.29	65.33	133.35	152.48	133.56	175.44
R	65.73	45.27	50.73	46.393	62.55	122.17	119.38	56.05
L	145.03	50.901	145.03	47.06	156.06	153.01	128.22	150.82
R	55.71	63.67	55.71	50.38	67.13	105.08	108.75	69.63
L	150.231	75.083	143.231	58.72	158.91	130.92	124.6	160.37
L/R	2.37838	1.20257	2.6984	1.2683	2.20669	1.50508	1.17498	2.00962
	2.20645	1.12439	2.85886	1.01438	2.49496	1.25244	1.07405	2.69081
	2.69666	1.17925	2.57101	1.16554	2.3672	1.24591	1.14575	2.30317
