# Supplementary material for: Histamine synthesis and transport are coupled in axon terminals via a dual quality control system
Source: EMBO J. 2024 Sep 6;43(20):4. doi: 10.1038/s44318-024-00223-0 (PMC11480334; doi:10.1038/s44318-024-00223-0)
Supplement: Supplementary file 4 — Source data Fig. 1 [file 44318_2024_223_MOESM4_ESM.zip › figure 1/D/figure 1D.xlsx]

## Sheet: Sheet1
figure 1D
wt	HdcP217	HdcP217; trp-Hdc	HdcP217; trp-emc5-Hdc	HdcP217; trp-Syt1-Hdc	HdcP217; trp-hHdc	HdcP217; trp-emc5-hHdc	HdcP217; trp-Syt1-hHdc
3.73	0.1	3.94	0.18	3.54	0.14	0.09	3.45
3.91	0.13	3.57	0.12	3.71	0.12	0.1	3.94
3.7	0.12	3.7	0.15	3.49	0.1	0.15	4
3.55	0.1	3.77	0.1	3.8	0.12	0.1	3.81
