# Supplementary material for: Histamine synthesis and transport are coupled in axon terminals via a dual quality control system
Source: EMBO J. 2024 Sep 6;43(20):4. doi: 10.1038/s44318-024-00223-0 (PMC11480334; doi:10.1038/s44318-024-00223-0)
Supplement: Supplementary file 5 — Source data Fig. 2 [file 44318_2024_223_MOESM5_ESM.zip]

Archive with 26 entries (23 files):
- figure 2/
- __MACOSX/._figure 2
- figure 2/A/
- __MACOSX/figure 2/._A
- figure 2/C/
- __MACOSX/figure 2/._C
- figure 2/A/purify.pdf
- __MACOSX/figure 2/A/._purify.pdf
- figure 2/A/CSP.tif
- __MACOSX/figure 2/A/._CSP.tif
- figure 2/A/purify.ai
- __MACOSX/figure 2/A/._purify.ai
- figure 2/A/IP hdc.tif
- __MACOSX/figure 2/A/._IP hdc.tif
- figure 2/A/IP HA.tif
- __MACOSX/figure 2/A/._IP HA.tif
- figure 2/A/ER.tif
- __MACOSX/figure 2/A/._ER.tif
- figure 2/A/IP.tif
- __MACOSX/figure 2/A/._IP.tif
- figure 2/C/Tan.pzfx
- __MACOSX/figure 2/C/._Tan.pzfx
- figure 2/C/mcherry and Tan.xlsx
- __MACOSX/figure 2/C/._mcherry and Tan.xlsx
- figure 2/C/mcherry.pzfx
- __MACOSX/figure 2/C/._mcherry.pzfx
