# Supplementary material for: Histamine synthesis and transport are coupled in axon terminals via a dual quality control system
Source: EMBO J. 2024 Sep 6;43(20):4. doi: 10.1038/s44318-024-00223-0 (PMC11480334; doi:10.1038/s44318-024-00223-0)
Supplement: Supplementary file 5 — Source data Fig. 2 [file 44318_2024_223_MOESM5_ESM.zip › figure 2/C/mcherry and Tan.xlsx]

## Sheet: Sheet1
figure 2C
tan
	ctr	unc-104RNAi	khcRNAi
laminar	110.833	120.33	105.01
retina	96.41	101.09	90.332
laminar	115.43	123.81	115.73
retina	90.72	95.66	97.281
laminar	105.091	119.365	129.02
retina	97.218	90.27	95.99
L/R	1.1496	1.19033	1.16249
	1.27238	1.29427	1.18965
	1.08098	1.32231	1.3441
mcherry
	ctr	unc104RNAi	Khc RNAi
Hdc-R	57.044	55.098	45.093
	74.926	47.75	50.77
	35.731	50.286	42.547
Hdc-L	197.267	108.739	105.933
	195.728	106.53	110.23
	108.123	103.22	105.7
L/R	3.45816	1.97356	2.34921
	2.61228	2.23099	2.17116
	3.02603	2.05266	2.48431
