# Supplementary material for: Histamine synthesis and transport are coupled in axon terminals via a dual quality control system
Source: EMBO J. 2024 Sep 6;43(20):4. doi: 10.1038/s44318-024-00223-0 (PMC11480334; doi:10.1038/s44318-024-00223-0)
Supplement: Supplementary file 6 — Source data Fig. 3 [file 44318_2024_223_MOESM6_ESM.zip]

Archive with 36 entries (31 files):
- figure 3/
- __MACOSX/._figure 3
- figure 3/A/
- __MACOSX/figure 3/._A
- figure 3/C/
- __MACOSX/figure 3/._C
- figure 3/D/
- __MACOSX/figure 3/._D
- figure 3/B/
- __MACOSX/figure 3/._B
- figure 3/A/lovit quantify.pzfx
- __MACOSX/figure 3/A/._lovit quantify.pzfx
- figure 3/A/figure3B.xlsx
- __MACOSX/figure 3/A/._figure3B.xlsx
- figure 3/A/NSF1 knock down.pzfx
- __MACOSX/figure 3/A/._NSF1 knock down.pzfx
- figure 3/C/coIP.pdf
- __MACOSX/figure 3/C/._coIP.pdf
- figure 3/C/coIP.tif
- __MACOSX/figure 3/C/._coIP.tif
- figure 3/C/coIP.ai
- __MACOSX/figure 3/C/._coIP.ai
- figure 3/D/hdc truncates.xlsx
- __MACOSX/figure 3/D/._hdc truncates.xlsx
- figure 3/D/lovit.pzfx
- __MACOSX/figure 3/D/._lovit.pzfx
- figure 3/D/hdc truncate quantify.pzfx
- __MACOSX/figure 3/D/._hdc truncate quantify.pzfx
- figure 3/B/coIP nsf1.tif
- __MACOSX/figure 3/B/._coIP nsf1.tif
- figure 3/B/coIP.pdf
- __MACOSX/figure 3/B/._coIP.pdf
- figure 3/B/coIP.ai
- __MACOSX/figure 3/B/._coIP.ai
- figure 3/B/coip hdc.tif
- __MACOSX/figure 3/B/._coip hdc.tif
