# Supplementary material for: Histamine synthesis and transport are coupled in axon terminals via a dual quality control system
Source: EMBO J. 2024 Sep 6;43(20):4. doi: 10.1038/s44318-024-00223-0 (PMC11480334; doi:10.1038/s44318-024-00223-0)
Supplement: Supplementary file 6 — Source data Fig. 3 [file 44318_2024_223_MOESM6_ESM.zip › figure 3/A/figure3B.xlsx]

## Sheet: Sheet1
figure 3B
NSF1 knock down
	ctr	NSF1 RNAi1	NSF1 RNAi2
retina	81.454	60.262	67.302
laminar	174.85	86.575	99.74
retina	55.45	42.345	55.263
laminar	115.35	68.71	80.25
retina	67.89	55.43	50.375
laminar	160.31	80.426	85.33
L/R	2.14661	1.43664	1.48198
	2.08025	1.62262	1.45215
	2.36132	1.45095	1.54407
lovit
	ctr	NSF1RNAi1	NSFRNAi2
laminar	115.708	120.48	110.33
retina	23.669	32.19	30.77
laminar	116.094	126.91	130.52
retina	35.7	33.57	34.28
laminar	129.417	132.417	133.85
retina	37.013	37.73	30.05
L/R	4.88859	3.74278	3.58564
	3.25193	3.78046	3.80747
	3.49653	3.50959	4.45424
