# Supplementary material for: Histamine synthesis and transport are coupled in axon terminals via a dual quality control system
Source: EMBO J. 2024 Sep 6;43(20):4. doi: 10.1038/s44318-024-00223-0 (PMC11480334; doi:10.1038/s44318-024-00223-0)
Supplement: Supplementary file 6 — Source data Fig. 3 [file 44318_2024_223_MOESM6_ESM.zip › figure 3/D/hdc truncates.xlsx]

## Sheet: Sheet1
figure 3D LOVIT
	F	N	dN	Syt1-dN
laminar	115.018	120.64	113.03	113.07
retina	29.19	32.33	30.07	30.59
laminar	106.64	116.61	120.502	120.22
retina	30.57	33.74	32.48	32.79
laminar	125.163	122.27	122.285	123.35
retina	36.53	35.53	30.55	35.05
L/R	3.94032	3.73152	3.7589	3.69631
	3.48839	3.45614	3.71004	3.66636
	3.42631	3.44132	4.00278	3.51926
mcherry quantify
	Hdc-F	Hdc-dN	Hdc-N	syt-Hdc-dN
retina	58.81	63.689	60.508	61.454
laminar	138.171	54.847	136.579	134.85
retina	50.9	68.205	55.75	50.545
laminar	128.991	65.012	110.963	115.35
retina	57.303	47.98	62.09	55.89
laminar	135.08	60.021	143.47	126.31
L/R	2.34945	0.861169	2.25721	2.19432
	2.5342	0.953185	1.99037	2.28212
	2.35729	1.25096	2.31068	2.25997
