# Supplementary material for: Histamine synthesis and transport are coupled in axon terminals via a dual quality control system
Source: EMBO J. 2024 Sep 6;43(20):4. doi: 10.1038/s44318-024-00223-0 (PMC11480334; doi:10.1038/s44318-024-00223-0)
Supplement: Supplementary file 7 — Source data Fig. 4 [file 44318_2024_223_MOESM7_ESM.zip]

Archive with 62 entries (55 files):
- figure 4/
- __MACOSX/._figure 4
- figure 4/A/
- __MACOSX/figure 4/._A
- figure 4/F/
- __MACOSX/figure 4/._F
- figure 4/C/
- __MACOSX/figure 4/._C
- figure 4/D/
- __MACOSX/figure 4/._D
- figure 4/E/
- __MACOSX/figure 4/._E
- figure 4/B/
- __MACOSX/figure 4/._B
- figure 4/A/Hdc truncates WB quantify.pzfx
- __MACOSX/figure 4/A/._Hdc truncates WB quantify.pzfx
- figure 4/A/mcherry800.tif
- __MACOSX/figure 4/A/._mcherry800.tif
- figure 4/A/wb.ai
- __MACOSX/figure 4/A/._wb.ai
- figure 4/A/actin680.tif
- __MACOSX/figure 4/A/._actin680.tif
- figure 4/A/wb.pdf
- __MACOSX/figure 4/A/._wb.pdf
- figure 4/A/quantify.xlsx
- __MACOSX/figure 4/A/._quantify.xlsx
- figure 4/F/4F quantify.pzfx
- __MACOSX/figure 4/F/._4F quantify.pzfx
- figure 4/F/4F.xlsx
- __MACOSX/figure 4/F/._4F.xlsx
- figure 4/C/poeRNAi.ai
- __MACOSX/figure 4/C/._poeRNAi.ai
- figure 4/C/figure4C.xlsx
- __MACOSX/figure 4/C/._figure4C.xlsx
- figure 4/C/poe RNAi actin.tif
- __MACOSX/figure 4/C/._poe RNAi actin.tif
- figure 4/C/replicates.tif
- __MACOSX/figure 4/C/._replicates.tif
- figure 4/C/poeRNAi.pdf
- __MACOSX/figure 4/C/._poeRNAi.pdf
- figure 4/C/poe RNAi.tif
- __MACOSX/figure 4/C/._poe RNAi.tif
- figure 4/D/4D quantify.pzfx
- __MACOSX/figure 4/D/._4D quantify.pzfx
- figure 4/D/4D quantify.xlsx
- __MACOSX/figure 4/D/._4D quantify.xlsx
- figure 4/E/4E.xlsx
- __MACOSX/figure 4/E/._4E.xlsx
- figure 4/E/4E qunatify.pzfx
- __MACOSX/figure 4/E/._4E qunatify.pzfx
- figure 4/B/longgmr trp hdc a5 b1 atg7 atg8.pzfx
- __MACOSX/figure 4/B/._longgmr trp hdc a5 b1 atg7 atg8.pzfx
- figure 4/B/proteasome atg.tif
- __MACOSX/figure 4/B/._proteasome atg.tif
- figure 4/B/proteasome or autophage.ai
- __MACOSX/figure 4/B/._proteasome or autophage.ai
- figure 4/B/proteasome or autophage.pdf
- __MACOSX/figure 4/B/._proteasome or autophage.pdf
- figure 4/B/ctr a1 b5 atg7 atg8.tif
- __MACOSX/figure 4/B/._ctr a1 b5 atg7 atg8.tif
- figure 4/B/quantify.xlsx
- __MACOSX/figure 4/B/._quantify.xlsx
