# Supplementary material for: Histamine synthesis and transport are coupled in axon terminals via a dual quality control system
Source: EMBO J. 2024 Sep 6;43(20):4. doi: 10.1038/s44318-024-00223-0 (PMC11480334; doi:10.1038/s44318-024-00223-0)
Supplement: Supplementary file 7 — Source data Fig. 4 [file 44318_2024_223_MOESM7_ESM.zip › figure 4/A/quantify.xlsx]

## Sheet: Sheet1
HDC truncate WB quantify
	trp-Hdc-mcherry	trp-Hdc-C-mcherry	trp-syt-Hdc-mcherry	trp-emc5-Hdc-mcherry
mcherry	180.083	54.432	185.876	47.68
actin	204.942	217.721	223.947	207.305
mcherry	186.439	54.83	106.883	54.438
actin	219.748	203.091	181.158	217.755
mcherry	188.219	56.34	181.158	61.113
actin	227.22	225.36	223.652	203.71
mcherry/actin	0.88	0.25	0.83	0.23
	0.85	0.27	0.59	0.25
	0.83	0.25	0.81	0.25
normalize	1	0.28	0.94	0.26
	1	0.27	0.7	0.29
	1	0.3	0.98	0.3
