# Supplementary material for: Histamine synthesis and transport are coupled in axon terminals via a dual quality control system
Source: EMBO J. 2024 Sep 6;43(20):4. doi: 10.1038/s44318-024-00223-0 (PMC11480334; doi:10.1038/s44318-024-00223-0)
Supplement: Supplementary file 7 — Source data Fig. 4 [file 44318_2024_223_MOESM7_ESM.zip › figure 4/F/4F.xlsx]

## Sheet: Sheet1
figure 4F
	ctr	poem
laminar	115.736	80.603
retina	40.391	103.919
laminar	127.3	99.303
retina	50.32	103.82
laminar	130.091	108.023
retina	52.68	110.92
L/R	2.86539	0.775633
	2.52981	0.956492
	2.46946	0.973882
