# Supplementary material for: Histamine synthesis and transport are coupled in axon terminals via a dual quality control system
Source: EMBO J. 2024 Sep 6;43(20):4. doi: 10.1038/s44318-024-00223-0 (PMC11480334; doi:10.1038/s44318-024-00223-0)
Supplement: Supplementary file 7 — Source data Fig. 4 [file 44318_2024_223_MOESM7_ESM.zip › figure 4/C/figure4C.xlsx]

## Sheet: Sheet1
poe RNAi
	ctr	poeRNAi
mcherry	151.419	351.736
actin	197.549	191.161
mcherry	176.234	304.711
actin	197.415	171.186
mcherry	172.23	373.799
actin	198.401	194.687
mcherry/actin	0.766488	1.84
	0.892708	1.78
	0.86809	1.67
normalize	1	2.38902
	1	2.00399
	1	1.91836
