# Supplementary material for: Histamine synthesis and transport are coupled in axon terminals via a dual quality control system
Source: EMBO J. 2024 Sep 6;43(20):4. doi: 10.1038/s44318-024-00223-0 (PMC11480334; doi:10.1038/s44318-024-00223-0)
Supplement: Supplementary file 7 — Source data Fig. 4 [file 44318_2024_223_MOESM7_ESM.zip › figure 4/D/4D quantify.xlsx]

## Sheet: Sheet1
figure 4D
	ctr	poeRNAi
laminar	142.17	110.65
retina	48.078	83.903
laminar	128.19	120.76
retina	45.71	75.91
laminar	139.05	117.09
retina	47.38	80.53
L/R	2.95707	1.31878
	2.80442	1.59083
	2.93478	1.45399
