# Supplementary material for: Histamine synthesis and transport are coupled in axon terminals via a dual quality control system
Source: EMBO J. 2024 Sep 6;43(20):4. doi: 10.1038/s44318-024-00223-0 (PMC11480334; doi:10.1038/s44318-024-00223-0)
Supplement: Supplementary file 7 — Source data Fig. 4 [file 44318_2024_223_MOESM7_ESM.zip › figure 4/E/4E.xlsx]

## Sheet: Sheet1
figure 4E
	ctr	poem
laminar	124.158	130.26
retina	40.188	83.978
laminar	120.039	135.46
retina	45.371	75.55
laminar	129.09	127.1
retina	42.303	80.33
L/R	3.08943	1.55112
	2.64572	1.79298
	3.05156	1.58222
