# Supplementary material for: Histamine synthesis and transport are coupled in axon terminals via a dual quality control system
Source: EMBO J. 2024 Sep 6;43(20):4. doi: 10.1038/s44318-024-00223-0 (PMC11480334; doi:10.1038/s44318-024-00223-0)
Supplement: Supplementary file 7 — Source data Fig. 4 [file 44318_2024_223_MOESM7_ESM.zip › figure 4/B/quantify.xlsx]

## Sheet: Sheet1
ctr a5 b1 atg7 atg8
	ctr	a5	b1	atg7	atg8
mcherry	163.641	382.906	425.209	185.28	188.953
actin	188.995	199.43	195.949	195.032	196.826
mcherry	190.067	411.981	450.809	188.727	202.374
actin	185.039	190.732	175.412	183.23	179.092
mcherry	187.313	376.392	466.171	185.235	198.313
actin	192.327	180.092	194.238	169.94	202.36
mcherry/actin	0.86	1.92	2.17	0.95	0.96
	1.02717	2.16	2.57	1.03	1.13
	0.97393	2.09	2.4	1.09	0.98
normalize	1	2.23	2.52	1.1	1.12
	1	2.1	2.5	1	1.1
	1	2.15	2.47	1.12	1.01
