# Supplementary material for: Histamine synthesis and transport are coupled in axon terminals via a dual quality control system
Source: EMBO J. 2024 Sep 6;43(20):4. doi: 10.1038/s44318-024-00223-0 (PMC11480334; doi:10.1038/s44318-024-00223-0)
Supplement: Supplementary file 8 — Source data Fig. 5 [file 44318_2024_223_MOESM8_ESM.zip]

Archive with 14 entries (11 files):
- figure 5/
- __MACOSX/._figure 5
- figure 5/D/
- __MACOSX/figure 5/._D
- figure 5/B/
- __MACOSX/figure 5/._B
- figure 5/D/rhabodmere 5C.pzfx
- __MACOSX/figure 5/D/._rhabodmere 5C.pzfx
- figure 5/D/figure 5C.xlsx
- __MACOSX/figure 5/D/._figure 5C.xlsx
- figure 5/B/figure 5B.xlsx
- __MACOSX/figure 5/B/._figure 5B.xlsx
- figure 5/B/5B quantify.pzfx
- __MACOSX/figure 5/B/._5B quantify.pzfx
