# Supplementary material for: Histamine synthesis and transport are coupled in axon terminals via a dual quality control system
Source: EMBO J. 2024 Sep 6;43(20):4. doi: 10.1038/s44318-024-00223-0 (PMC11480334; doi:10.1038/s44318-024-00223-0)
Supplement: Supplementary file 8 — Source data Fig. 5 [file 44318_2024_223_MOESM8_ESM.zip › figure 5/D/figure 5C.xlsx]

## Sheet: Sheet1
	figure 5C
	wt	poec07064	ctr	poeRNAi	poeRNAi+HNMT
	7	4	7	4	6
	7	3	7	5	6
	7	4	7	4	7
	7	5	7	4	7
	7	5	7	4	7
	7	4	7	4	7
	7	4	7	5	7
	7	3	7	5	7
	7	4	7	5	6
	7	3	7	4	7
